# Supplementary material for: The Impact of Linoleic Acid on Infant Health in the Absence or Presence of DHA in Infant Formulas
Source: Nutrients. 2023 May 4;15(9):2187. doi: 10.3390/nu15092187 (PMC10180831; doi:10.3390/nu15092187)
Supplement: Supplementary file 1 [file nutrients-15-02187-s001.zip]

Archive with 1 entries (1 files):
- nutrients-2338437-supplementary.pdf
